# Supplementary material for: Soluble Flt-1 in AMI Patients Serum Inhibits Angiogenesis of Endothelial Progenitor Cells by Suppressing Akt and Erk’s Activity
Source: Biology (Basel). 2022 Aug 9;11(8):1194. doi: 10.3390/biology11081194 (PMC9404789; doi:10.3390/biology11081194)
Supplement: Supplementary file 1 [file biology-11-01194-s001.zip]

Archive with 1 entries (1 files):
- biology-1793376-supplementary.pdf
